# Supplementary material for: Characterization of Viral Interference in Aedes albopictus C6/36 Cells Persistently Infected with Dengue Virus 2
Source: Pathogens. 2023 Sep 6;12(9):1135. doi: 10.3390/pathogens12091135 (PMC10536104; doi:10.3390/pathogens12091135)
Supplement: Supplementary file 1 [file pathogens-12-01135-s001.zip]

Archive with 2 entries (2 files):
- Supplemenary figures.pdf
- Table S1.pdf
